# Supplementary material for: Comprehensive Characterization of Serum Lipids of Dairy Cows: Effects of Negative Energy Balance on Lipid Remodelling
Source: Metabolites. 2025 Apr 15;15(4):274. doi: 10.3390/metabo15040274 (PMC12029815; doi:10.3390/metabo15040274)
Supplement: Supplementary file 1 [file metabolites-15-00274-s001.zip]

Archive with 1 entries (1 files):
- metabolites-3578820-supplementary.pptx
